# Supplementary material for: Evaluation of Rice Straw, Corncob, and Soybean Straw as Substrates for the Cultivation of Lepista sordida
Source: Life (Basel). 2024 Jan 8;14(1):101. doi: 10.3390/life14010101 (PMC10820783; doi:10.3390/life14010101)
Supplement: Supplementary file 1 [file life-14-00101-s001.zip]

Archive with 1 entries (1 files):
- life-2796565-supplementary.pdf
